# Supplementary material for: miR-450-5p and miR-202-5p Synergistically Regulate Follicle Development in Black Goat
Source: Int J Mol Sci. 2022 Dec 26;24(1):401. doi: 10.3390/ijms24010401 (PMC9820456; doi:10.3390/ijms24010401)
Supplement: Supplementary file 1 [file ijms-24-00401-s001.zip]

Archive with 17 entries (13 files):
- Supplementary information for western blot/
- Supplementary information for western blot/Supplementary Information on Western blot results after knockdown of BMF/
- Supplementary information for western blot/Supplementary Information on Western blot results after knockdown of BMF/siBMF   Actin.jpg
- Supplementary information for western blot/Supplementary Information on Western blot results after knockdown of BMF/siBMF   AKT.jpg
- Supplementary information for western blot/Supplementary Information on Western blot results after knockdown of BMF/siBMF   BMF.jpg
- Supplementary information for western blot/Supplementary Information on Western blot results after knockdown of BMF/siBMF  p-AKT.jpg
- Supplementary information for western blot/Supplementary information on Western blot results after overexpression of miR-202-5p/
- Supplementary information for western blot/Supplementary information on Western blot results after overexpression of miR-202-5p/Actin.jpg
- Supplementary information for western blot/Supplementary information on Western blot results after overexpression of miR-202-5p/AMPK.jpg
- Supplementary information for western blot/Supplementary information on Western blot results after overexpression of miR-202-5p/BCL2.jpg
- Supplementary information for western blot/Supplementary information on Western blot results after overexpression of miR-202-5p/P-AMPK.jpg
- Supplementary information for western blot/Supplementary information on Western blot results after overexpression of miR-450-5p/
- Supplementary information for western blot/Supplementary information on Western blot results after overexpression of miR-450-5p/Actin.jpg
- Supplementary information for western blot/Supplementary information on Western blot results after overexpression of miR-450-5p/AKT.jpg
- Supplementary information for western blot/Supplementary information on Western blot results after overexpression of miR-450-5p/BMF.jpg
- Supplementary information for western blot/Supplementary information on Western blot results after overexpression of miR-450-5p/p-AKT.jpg
- Supplementary material.pdf
